# Supplementary material for: Isocaloric Diets with Different Protein-Carbohydrate Ratios: The Effect on Sleep, Melatonin Secretion and Subsequent Nutritional Response in Healthy Young Men
Source: Nutrients. 2022 Dec 13;14(24):5299. doi: 10.3390/nu14245299 (PMC9782994; doi:10.3390/nu14245299)
Supplement: Supplementary file 1 [file nutrients-14-05299-s001.zip]

Archive with 1 entries (1 files):
- nutrients-2070917-supplementary.pdf
